# Supplementary material for: Acute Complications in Patients with Myocardial Infarction with Non-Obstructive Coronary Arteries: A Systematic Review with Special Focus on Mechanical Complications
Source: Rev Cardiovasc Med. 2022 Dec 2;23(12):393. doi: 10.31083/j.rcm2312393 (PMC11270480; doi:10.31083/j.rcm2312393)
Supplement: Supplementary file 1 [file 2153-8174-23-12-393-s1.zip]

Archive with 3 entries (2 files):
- 2153-8174-23-12-393-s1/
- 2153-8174-23-12-393-s1/PRISMA checklist.pdf
- 2153-8174-23-12-393-s1/Supplementary Material.docx
